# Supplementary material for: Detection of physiological changes in knee cartilage using parametric T2 relaxation maps estimated with a dictionary method
Source: Eur J Appl Physiol. 2025 Aug 23;126(2):811–24. doi: 10.1007/s00421-025-05898-9 (PMC12948890; doi:10.1007/s00421-025-05898-9)
Supplement: Supplementary file 1 — Supplementary file1 (XLSX 11 KB) [file 421_2025_5898_MOESM1_ESM.xlsx]

## Sheet: Folha1
Table 2: Global cartilage mean T2 values by knee laterality and gender
												Difference Rest→21k				Difference Rest→Control			PRI
		N	T2 Rest (ms)†		T2 21k (ms)†		T2 Control (ms)†		Repeated Measures statistics§	p-value		p-value	(ms)†	(%)†		p-value	(ms) †	(%)†
Total T2		57	43.1 ± 2.6		42.2 ± 2.2		43.1 ± 2.7		F(2,112)=21.67	<0.001		<0.001	-0.9±1.1	-2.0±2.5		~1	0.1±1.4	0.2±3.2	1.0
Laterality	Left	30	42.8 ± 2.8		41.9 ± 2.2		42.5 ± 2.7		F(2, 58)=7.17	0.002		0.002	-0.9±1.3	-2.0±3.0		0.847	-0.3±1.4	-0.6±3.4	0.8
	Right	27	43.4± 2.3		42.5 ± 2.2		43.8 ± 2.5		F(2,52)=23.08	<0.001		<0.001	-0.9±0.8	-2.1±1.7		0.181	0.4±1.2	1.0±2.7	1.2
Gender	Male	42	43.6 ± 2.4		42.7 ± 2.0		43.7 ± 2.4		F(2,82)=19.09	<0.001		<0.001	-0.9±1.0	-2.0±2.4		~1	0.0±1.1	0.1±2.5	1.1
	Female	15	41.5 ± 2.5		40.6 ± 1.9		41.6 ± 3.1		F(2,28)=3.88	0.033		0.033	-0.9±1.2	-2.1±2.7		~1	0.1±2.0	0.4±4.7	1.1
N – number of samples (KAC slices); † - mean ± standard deviation; § Friedman statistics; Difference Rest→21k: T2 value loss in milliseconds caused by half-marathon running; Difference Rest→Control: T2 value recovery to baseline levels in milliseconds; PRI - Proportional Recovery Index.
