# Supplementary material for: Detection of physiological changes in knee cartilage using parametric T2 relaxation maps estimated with a dictionary method
Source: Eur J Appl Physiol. 2025 Aug 23;126(2):811–24. doi: 10.1007/s00421-025-05898-9 (PMC12948890; doi:10.1007/s00421-025-05898-9)
Supplement: Supplementary file 2 — Supplementary file2 (XLSX 11 KB) [file 421_2025_5898_MOESM2_ESM.xlsx]

## Sheet: Folha2
Table 3: Cartilage mean T2 values by anatomic compartment
										Difference Rest→21k				Difference Rest→Control			PRI
	T2 Rest (ms)†		T2 21k (ms)†		T2 Control (ms)†		Repeated Measures statistics§	p-value		p-value	(ms)†	(%)†		p-value	(ms)†	(%)†
LF	45.0±3.9		44.4±3.4		45.0±4.0		F(2,112)=2.91	0.059		0.057	-0.5±1.7	-1.1±3.7		~1	0.0±2.2	0.1±4.9	1.0
LT	36.4±5.4		36.9±5.3		36.0±5.4		F(2,112)=3.03	0.052		0.458	0.6±3.0	2.0±8.1		~1	-0.4±3.0	-0.7±8.2	1.8
MF	45.9±4.1		44.2±3.3		45.3±4.0		F(2,112)=19.57	<0.001		<0.001	-1.7±2.2	-3.4±4.5		0.084	-0.6±2.0	-1.2±4.1	0.6
MT	40.8±5.0		38.5±4.1		41.4±5.3		F(1.771,99.20)=15.54	<0.001		<0.001	-2.3±3.3	-5.2±7.7		0.959	0.6±4.6	2.1±11.0	1.3
LatC	42.4±3.0		40.7±3.7		40.5±4.2		F(1.836,102.84)=22.258	<0.001		<0.001	-1.8±2.5	-4.1±5.9		0.001	-2.0±2.7	-4.7±6.5	-0.1
MedC	43.7±2.8		41.4±3.3		43.4±3.9		F(1.751,98.062)=31.923	<0.001		<0.001	-2.3±1.9	-5.3±4.3		~1	-0.3±2.8	-0.7±6.3	0.9
LPF	44.2±2.9		43.8±3.0		44.4±3.5		F(2,112)=2.836	0.063		0.353	-0.3±2.8	-0.4±6.8		~1	0.4±2.8	1.2±7.0	1.5
TrPF	44.0±2.9		42.8±2.6		44.2±2.8		F(2,112)=19.688	<0.001		<0.001	-1.2±1.9	-2.7±4.2		0.930	0.2±1.6	0.6±3.8	1.2
LF – Lateral Femur; LT – Lateral Tibia; MF – Medial Femur; MT – Medial Tibia; LatC – Lateral Condyle; MedC – Medial Condyle; LPF – Lateral Patellofemoral; TrPF – Troclea Patellofemoral; † - mean ± standard deviation; § Friedman statistics; Difference Rest®21k: T2 value loss in milliseconds caused by half-marathon running. Difference Rest®Control: T2 value recovery to baseline levels in millisecon…
