# Supplementary material for: Detection of physiological changes in knee cartilage using parametric T2 relaxation maps estimated with a dictionary method
Source: Eur J Appl Physiol. 2025 Aug 23;126(2):811–24. doi: 10.1007/s00421-025-05898-9 (PMC12948890; doi:10.1007/s00421-025-05898-9)
Supplement: Supplementary file 3 — Supplementary file3 (XLSX 13 KB) [file 421_2025_5898_MOESM3_ESM.xlsx]

## Sheet: Folha2
Table 4: Cartilage mean T2 values by section in each anatomic compartment
Compartments	Sections	T2 Rest (ms)†		T2 21K (ms)†		T2 Control (ms)†		Repeated Measures statistics§	p-value		Difference Rest→21k				Difference Rest→Control			PRI
											p-value	(ms)†	(%)†		p-value	(ms)†	(%)†
LF	Anterior	45.8±5.8		45.7±5.7		45.9±5.5		F(2,112)=0.047	0.954		ns	-0.1±3.8	0.2±8.3		ns	0.1±4.2	0.7±4.2	2.0
	Central	42.7±4.0		42.0±4.2		42.4±4.4		F(2,112)=3.950	0.022		0.024	-0.8±2.3	-1.9±5.6		0.491	-0.5±2.5	-1.0±5.8	0.6
	Posterior	46.3±4.5		45.6±4.0		46.6±4.3		F(2,112)=5.374	0.006		0.106	-0.7±2.5	-1.3±5.2		0.872	0.3±2.2	0.8±4.7	1.4
LT	Anterior	35.4±6.2		35.9±6.4		36.1±6.6		F(2,112)=0.899	0.410		ns	0.6±4.1	2.2±12.0		ns	0.7±4.1	2.7±11.9	-0.4
	Central	31.0±5.7		32.5±6.0		30.5±5.6		F(2, 112)=10.694	<0.001		0.017	1.5±3.9	5.4±12.3		0.603	-0.5±3.1	-1.3±9.8	1.3
	Posterior	42.7±7.4		42.4±5.9		41.4±7.6		F(2,112)=2.524	0.085		~1	-0.4±4.6	0.3±11.2		0.069	-1.4±4.4	-2.8±10.7	-3.3
MF	Anterior	47.0±7.6		45.3±5.4		46.3±6.4		8.561§ gl 2	0.014		0.026	-1.8±6.1	-2.6±11.5		~1	-0.8±5.2	-1.0±9.1	0.6
	Central	40.7±4.6		39.7±4.9		40.1±4.9		F(2,112)=4.811	0.010		0.012	-1±2.4	-2.3±6.0		0.239	-0.6±2.5	-1.4±6.1	0.4
	Posterior	49.9±3.9		47.6±3.5		49.5±3.9		F(2,112)=51.278	<0.001		<0.001	-2.3±1.7	-4.5±3.2		0.248	-0.4±1.7	-0.8±3.3	0.8
MT	Anterior	44.0±6.7		41.3±6.0		45.5±9.7		F(1.75,98.016)=7.712	0.001		0.006	-2.6±6.2	-5.0±13.8		0.576	1.5±8.6	4.1±18.8	1.6
	Central	37.5±5.7		35.1±4.4		38.0±6.3		F(2,112)=9.098	<0.001		<0.001	-2.4±4.7	-5.3±11.7		~1	0.5±6.0	2.3±15.4	1.2
	Posterior	41.0±5.8		39.1±6.2		40.9±6.1		F(2,112)=8.998	<0.001		0.003	-2±4.4	-4.6±10.6		~1	-0.2±3.6	-0.2±9.1	0.9
LPF	LPpf	41.4±3.4		41.1±2.4		41.8±3.3		F(2,112)=1.188	0.157		ns	-0.3±2.8	-0.4±6.8		ns	0.4±2.8	1.2±7.0	2.3
	LFpf	47.0±5.1		46.4±5.4		47.0±5.9		F(2,112)=1.325	0.270		ns	-0.5±3.2	-1.0±6.9		ns	-0.0±2.7	-0.0±5.9	1.0
TrPF	Pt	43.4±3.2		42.2±2.8		43.7±3.2		F(2,112)=8.439	<0.001		0.007	-1.2±2.8	-2.5±6.4		~1	0.2±2.5	0.7±5.9	1.3
	Ft	44.6±3.5		43.3±3.2		44.8±3.5		F(2, 112)=17.224	<0.001		<0.001	-1.3±2.0	-2.7±4.6		~1	0.2±1.7	0.6±3.9	1.2
LF – Lateral Femur; LT – Lateral Tibia; MF – Medial Femur; MT – Medial Tibia; LatC – Lateral Condyle; MedC – Medial Condyle; LPF – Lateral Patellofemoral; TrPF – Troclea Patellofemoral; LPpf – Lateral Patella of the Patellofemoral; LFpf - Lateral Femur of the Patellofemoral; Pt – Patella of the Troclea; Ft - Femur of the Troclea; † - mean ± standard deviation; § Friedman statistics; ns - not sign…
