# Supplementary material for: Detection of physiological changes in knee cartilage using parametric T2 relaxation maps estimated with a dictionary method
Source: Eur J Appl Physiol. 2025 Aug 23;126(2):811–24. doi: 10.1007/s00421-025-05898-9 (PMC12948890; doi:10.1007/s00421-025-05898-9)
Supplement: Supplementary file 4 — Supplementary file4 (XLSX 15 KB) [file 421_2025_5898_MOESM4_ESM.xlsx]

## Sheet: Folha1
Table 5: Laterality and Gender cartilage mean T2 values by anatomic compartment
Compartments	Laterality	T2 Rest (ms)†		T2 21K (ms)†		T2 Control (ms)†		Repeated Measures statistics§	p-value		Difference Rest→21k				Difference Rest→Control			PRI
	Gender										p-value	(ms)†	(%)†		p-value	(ms)†	(%)†
LF	Left	44.6±4.3		44.1±3.6		44.4±4.4		F(2,58)=0.907	0.409		0.456	-0.5±1.8	-0.9±3.9		~1	-0.2±2.1	-0.4±4.9	0.6
	Right	45.4±3.6		44.8±3.3		45.6±3.6		F(2,52)=2.569	0.086		0.179	-0.6±1.6	-1.2±3.6		~1	0.2±2.2	0.5±5.1	1.3
	Male	46.0±3.5		45.2±3.1		45.7±3.7		F(2,82)=4.640	0.012		0.009	-0.8±1.6	-1.6±3.5		~1	-0.3±1.9	-0.5±4.1	0.6
	Female	42.2±3.9		42.4±3.6		42.8±4.2		F(2,28)=0.621	0.544		~1	0.2±1.7	0.5±4.0		~1	0.7±2.8	1.7±6.7	-2.0
LT	Left	36.3±6.3		38.2±5.8		36.4±5.8		F(2,58)=8.910	<0.001		<0.001	1.9±2.3	5.7±6.6		~1	0.1±2.1	0.9±8.5	0.9
	Right	36.5±4.3		35.6±4.4		35.5±5.0		F(2,52)=1.821	0.172		0.399	-0.9±2.9	-2.2±7.7		0.285	-0.9±2.8	-2.6±7.7	-0.1
	Male	35.9±5.1		36.6±5.1		36.0±5.4		F(2,58)=1.477	0.234		0.456	0.7±3.0	2.3±8.3		~1	0.0±2.7	0.3±7.7	0.9
	Female	37.6±6.2		37.8±5.9		36.0±5.5		F(2,52)=3.323	0.051		~1	0.2±2.8	1.1±7.9		0.313	-1.6±3.5	-3.6±9.3	9.0
MF	Left	46.3±4.0		44.3±3.1		45.5±3.8		F(2,58)=11.011	<0.001		<0.001	-1.9±2.5	-3.9±5.1		0.252	-0.7±2.2	-1.4±4.4	0.6
	Right	45.5±4.3		44.1±3.5		45.0±4.3		F(2,52)=8.589	<0.001		<0.001	-1.4±1.7	-2.8±3.7		0.568	-0.5±1.7	-0.9±3.8	0.6
	Male	46.7±4.2		44.7±3.2		46.0±3.6		F(2,82)=19.369	<0.001		<0.001	-2.0±2.3	-4.0±4.5		0.141	-0.7±2.1	-1.3±4.2	0.6
	Female	43.7±3.2		42.9±3.1		43.3±4.4		F(2,28)=1.486	0.244		0.326	-0.8±1.8	-1.7±4.2		~1	-0.4±1.7	-1.0±3.8	0.5
MT	Left	40.7±5.5		37.8±3.5		39.7±4.1		F(2,58)=10.060	<0.001		<0.001	-2.9±3.4	-6.5±7.6		0.485	-1.1±4.0	-1.8±9.7	0.7
	Right	40.9±4.6		39.3±4.5		43.4±5.9		F(2,52)=11.633	<0.001		0.025	-1.7±3.1	-3.8±7.7		0.029	2.5±4.6	6.3±11.0	2.6
	Male	42.1±5.0		39.7±3.7		43.1±4.9		F(2,82)=12.643	<0.001		<0.001	-2.4±3.4	-5.1±7.8		0.570	1.0±5.1	3.2±11.9	1.4
	Female	37.3±3.3		35.1±3.2		36.7±3.0		F(2,28)=4.088	0.028		0.041	-2.2±3.0	-5.9±7.6		~1	-0.6±2.8	-1.3±7.3	0.7
LatC	Left	41.7±3.2		41.2±4.0		40.4±4.7		F(1.47,42.52)=4.178	0.033		0.557	-0.5±2.1	-1.3±5.2		0.091	-1.3±3.0	-3.1±7.1	-1.6
	Right	43.3±2.6		40.2±3.4		40.5±3.6		F(2,52)=33.862	<0.001		<0.001	-3.1±2.3	-7.2±5.1		<0.001	-2.8±2.2	-6.4±5.0	0.1
	Male	42.7±2.9		40.9±3.5		40.8±4.1		F(2,82)=16.259	<0.001		<0.001	-1.8±2.5	-4.2±5.8		<0.001	-1.9±2.3	-4.4±6.1	-0.1
	Female	41.7±3.2		40.1±4.3		39.5±4.6		F(2,28)=6.021	0.007		0.091	-1.6±2.6	-3.9±6.5		0.038	-2.3±3.1	-5.5±7.7	-0.4
MedC	Left	43.9±3.1		41.1±2.9		42.6±3.6		F(2,58)=25.203	<0.001		<0.001	-2.8±2.0	-6.4±4.5		0.019	-1.3±2.4	-2.9±5.5	0.5
	Right	43.4±2.6		41.7±3.7		44.2±4.2		F(1.492, 38.792)=16.158	<0.001		<0.001	-1.7±1.5	-4.1±3.8		0.419	0.8±2.7	1.7±6.4	1.5
	Male	44.5±2.5		42.2±3.1		44.6±3.5		F(2,82)=25.871	<0.001		<0.001	-2.3±1.9	-5.3±4.2		~1	0.0±2.8	0.1±6.3	1.0
	Female	41.3±2.2		39.0±2.9		40.0±3.2		F(2,28)=9.217	<0.001		<0.001	-2.3±1.9	-5.5±4.7		0.205	-1.3±2.5	-3.0±6.0	0.4
LPF	Left	42.1±3.4		41.9±2.3		42.5±2.3		F(2,58)=0.726	0.488		~1	-0.3±2.9	-0.3±6.5		~1	0.4±3.3	1.3±7.9	3.0
	Right	40.6±3.2		40.3±2.4		41.1±4.0		F(2,52)=1.168	0.319		~1	-0.4±2.9	-0.6±7.1		0.914	0.5±2.3	1.1±5.9	2.7
	Male	41.1±3.5		41.4±2.6		41.2±3.2		F(2,82)=0.309	0.735		~1	0.3±2.4	1.0±5.9		~1	0.1±2.8	0.5±6.9	0.7
	Female	42.4±3.0		40.3±1.6		43.7±2.6		F(2,28)=8.664	0.001		0.096	-2.0±3.3	-4.4±7.5		0.297	1.3±2.9	3.4±6.9	1.6
TrPF	Left	44.3±3.4		43.0±3.1		44.4±3.0		F(2,58)=8.598	<0.001		0.009	-1.3±2.2	-2.8±5.0		~1	0.1±1.8	0.3±4.1	1.1
	Right	43.6±2.2		42.5±2.1		44.0±2.6		F(2,52)=12.028	<0.001		<0.001	-1.1±1.4	-2.5±3.0		0.554	0.4±1.5	0.9±3.4	1.4
	Male	44.7±2.6		43.6±2.3		44.6±2.5		F(2,82)=10.642	<0.001		0.001	-1.1±1.8	-2.3±3.9		~1	-0.1±1.3	-0.1±2.9	0.9
	Female	42.0±2.9		40.4±2.0		43.1±3.4		F(2,28)=12.428	<0.001		0.021	-1.6±2.0	-3.7±4.8		0.196	1.1±2.1	2.6±5.1	1.7
LF – Lateral Femur; LT – Lateral Tibia; MF – Medial Femur; MT – Medial Tibia; LatC – Lateral Condyle; MedC – Medial Condyle; LPF – Lateral Patellofemoral; TrPF – Troclea Patellofemoral; † - mean ± standard deviation; § Friedman statistics; Difference Rest®21k: T2 value loss in milliseconds caused by half-marathon running. Difference Rest®Control: T2 value recovery to baseline levels in millisecon…
